# Supplementary material for: Allele-specific Expression Reveals Multiple Paths to Highland Adaptation in Maize
Source: Mol Biol Evol. 2022 Nov 3;39(11):msac239. doi: 10.1093/molbev/msac239 (PMC9692238; doi:10.1093/molbev/msac239)
Supplement: msac239_Supplementary_Data [file msac239_supplementary_data.zip]

Archive with 30 entries (29 files):
- 06_Upload_any_supplementary_information_files/
- 06_Upload_any_supplementary_information_files/Supplementary_Figures.docx
- 06_Upload_any_supplementary_information_files/Supplementary_Results.docx
- 06_Upload_any_supplementary_information_files/Supplementary_Text.docx
- 06_Upload_any_supplementary_information_files/supplementarytableS01_Information_of_108_Maize_Landraces.xlsx
- 06_Upload_any_supplementary_information_files/supplementarytableS02_List_of_Differentially_Expressed_Genes.xlsx
- 06_Upload_any_supplementary_information_files/supplementarytableS03_Summary_Numbers_of_Differentially_Expressed_Genes.xlsx
- 06_Upload_any_supplementary_information_files/supplementarytableS04_List_of_Differentially_Expressed_Convergent_Genes.xlsx
- 06_Upload_any_supplementary_information_files/supplementarytableS05_Differentially_Expressed_Genes_Mapped_to_GO0006655.xlsx
- 06_Upload_any_supplementary_information_files/supplementarytableS06_Enrichment_Results_of_Differentially_Expressed_ALL_Genes_FDR0.05.xlsx
- 06_Upload_any_supplementary_information_files/supplementarytableS07_Enrichment_Results_of_Differentially_Expressed_Convergent_Genes_lfsr0.05.xlsx
- 06_Upload_any_supplementary_information_files/supplementarytableS08_Summary_Numbers_of_Differentially_Expressed_Genes_after_accounting_for_anatomical_variation.xlsx
- 06_Upload_any_supplementary_information_files/supplementarytableS09_List_of_DASE_Genes_lfsr0.05.xlsx
- 06_Upload_any_supplementary_information_files/supplementarytableS10_Summary_Numbers_of_DASE_Genes.xlsx
- 06_Upload_any_supplementary_information_files/supplementarytableS11_Enrichment_MaizeGRN_results_table_mash_0.05_FDR0.05.xlsx
- __MACOSX/._06_Upload_any_supplementary_information_files
- __MACOSX/06_Upload_any_supplementary_information_files/._Supplementary_Figures.docx
- __MACOSX/06_Upload_any_supplementary_information_files/._Supplementary_Results.docx
- __MACOSX/06_Upload_any_supplementary_information_files/._Supplementary_Text.docx
- __MACOSX/06_Upload_any_supplementary_information_files/._supplementarytableS01_Information_of_108_Maize_Landraces.xlsx
- __MACOSX/06_Upload_any_supplementary_information_files/._supplementarytableS02_List_of_Differentially_Expressed_Genes.xlsx
- __MACOSX/06_Upload_any_supplementary_information_files/._supplementarytableS03_Summary_Numbers_of_Differentially_Expressed_Genes.xlsx
- __MACOSX/06_Upload_any_supplementary_information_files/._supplementarytableS04_List_of_Differentially_Expressed_Convergent_Genes.xlsx
- __MACOSX/06_Upload_any_supplementary_information_files/._supplementarytableS05_Differentially_Expressed_Genes_Mapped_to_GO0006655.xlsx
- __MACOSX/06_Upload_any_supplementary_information_files/._supplementarytableS06_Enrichment_Results_of_Differentially_Expressed_ALL_Genes_FDR0.05.xlsx
- __MACOSX/06_Upload_any_supplementary_information_files/._supplementarytableS07_Enrichment_Results_of_Differentially_Expressed_Convergent_Genes_lfsr0.05.xlsx
- __MACOSX/06_Upload_any_supplementary_information_files/._supplementarytableS08_Summary_Numbers_of_Differentially_Expressed_Genes_after_accounting_for_anatomical_variation.xlsx
- __MACOSX/06_Upload_any_supplementary_information_files/._supplementarytableS09_List_of_DASE_Genes_lfsr0.05.xlsx
- __MACOSX/06_Upload_any_supplementary_information_files/._supplementarytableS10_Summary_Numbers_of_DASE_Genes.xlsx
- __MACOSX/06_Upload_any_supplementary_information_files/._supplementarytableS11_Enrichment_MaizeGRN_results_table_mash_0.05_FDR0.05.xlsx
