# Supplementary material for: Allele-specific Expression Reveals Multiple Paths to Highland Adaptation in Maize
Source: Mol Biol Evol. 2022 Nov 3;39(11):msac239. doi: 10.1093/molbev/msac239 (PMC9692238; doi:10.1093/molbev/msac239)
Supplement: msac239_Supplementary_Data [file msac239_supplementary_data.zip › 06_Upload_any_supplementary_information_files/supplementarytableS10_Summary_Numbers_of_DASE_Genes.xlsx]

## Sheet: Sheet1
supplementarytableS10	Counts of differential Allele Sepcific Expression by effect. Genes are declared significant if lfsr < 0.05 in any of the 3 tissues. "SA" tests for differences between the Mexico and SA populations. "Mex:High" and "SA:High" test for a difference between highland and lowland accessions in each population. "Mex:Lat" and "SA:Lat" test for an association of expression and latitude in each population. …
	SA	Mex:High	SA:High	Mex:Lat	SA:Lat	TimeOfDay	Total
Joint	249	341	260	17	23	760	13632
